# Supplementary material for: Material Legacies and Environmental Constraints Underlie Fire Resilience of a Dominant Boreal Forest Type
Source: Ecosystems. 2022 Jun 29;26(3):473–90. doi: 10.1007/s10021-022-00772-7 (PMC10167110; doi:10.1007/s10021-022-00772-7)
Supplement: Supplementary file 2 — Supplementary file2 (r 36 kb) [file 10021_2022_772_MOESM2_ESM.r]

### R code for "Material legacies and environmental constraints underlie fire resilience of a dominant forest type" ###
### Authors: Nicola J Day, Jill F Johnstone, Steven G Cumming, Michelle C Mack, Kirsten A Reid, Merritt R Turetsky, Xanthe J Walker, Jennifer L Baltzer

##################################################
### Change in composition in ordination space ####
##################################################

library(tidyverse)
citation("tidyverse")
library(vegan)
citation("vegan")

met <- read.table("Plot level seedlings_with NAs_sub.csv", header=T, sep=",") # proportions calculated based on per m2 for seedlings.
met1 <- filter(met, e.date!="plains-August-2018")

## PLAINS
plains <- met1 %>%
  filter(ecoregion=="plains") %>%
  dplyr::select(plot, species, pre.prop, post.prop) %>%
  gather(key=pre.post, value=proportion, -plot, -species) %>%
  spread(key=species, value=proportion, fill=0) %>%
  dplyr::select(-Decid, -unknown)
plains$time <- ifelse(plains$pre.post=="pre.prop", 1, 2) # make this a numeric variable
plains$pt <- paste(plains$plot, plains$time, sep="-")

rownames(plains) <- plains$pt
# where are the empty rows (empty plots)
tr <- as.data.frame(rowSums(plains[,3:10]))
names(tr) <- "rowsum"
tr$pt <- rownames(tr)
filter(tr, rowsum==0)

# remove plots without seedlings from the plains dataset then do ordination
pla <- filter(plains, plot!="SS33-21A" & plot!="SS33-26A" & plot!="SS33-27A" & plot!="ZF35-24A" & plot!="ZF35-24B" & plot!="ZF35-2A" & plot!="ZF35-2B" & plot!="ZF35-37A" & plot!="ZF35-37B" & plot!="ZF35-37C" & plot!="ZF35-9B" & plot!="ZF46-46A" & plot!="ZF46-875A")
pla <- droplevels(pla) 

# empty species?
as.data.frame(colSums(plains[,3:10])) # Poba is absent

pla1 <- subset(pla, select=-Poba)
rownames(pla1) <- pla1$pt  
dim(pla1)
pcop <- cmdscale(vegdist(pla1[,3:9], method="bray"), eig=T) 

barplot(pcop$eig)
pcop$eig[1] / sum(abs(pcop$eig)) 
pcop$eig[2] / sum(abs(pcop$eig)) 

# site plots
plot(pcop$points)
plot(pcop$points, type="n")
text(pcop$points,labels=rownames(pla1), cex=0.7)

sitesp <- as.data.frame(pcop$points)
sitesp$pt <- rownames(sitesp)
togp <- inner_join(sitesp, pla, by="pt")
togap <- subset(togp, select=c(plot, pre.post, pt, V1, V2)) ### PCoA output for plains

# species scores
sppcop <- cor(pla1[,3:9], pcop$points)  # species scores
sppcop <- as.data.frame(sppcop)
sppcop$species <- rownames(sppcop)

plot(sppcop$V1, sppcop$V2, type="n")
text(sppcop$V1, sppcop$V2,labels=sppcop$species, cex=0.7)


## SHIELD
shield <- met1 %>%
  filter(ecoregion=="shield") %>%
  dplyr::select(plot, species, pre.prop, post.prop) %>%
  gather(key=pre.post, value=proportion, -plot, -species) %>%
  spread(key=species, value=proportion, fill=0) %>%
  dplyr::select(-Decid, -unknown)
shield$time <- ifelse(shield$pre.post=="pre.prop", 1, 2) # make this a numeric variable
shield$pt <- paste(shield$plot, shield$time, sep="-")

# where are the empty rows
rownames(shield) <- shield$pt
tr <- as.data.frame(rowSums(shield[,3:10]))
names(tr) <- "rowsum"
tr$pt <- rownames(tr)
filter(tr, rowsum==0)

# remove empty plots from the plains dataset then do ordination
shi <- filter(shield, plot!="LL-2" & plot!="ZF26-113B" & plot!="ZF26-5A" & plot!="ZF26-6C" & plot!="ZF26-98A" & plot!="ZF26-98C" & plot!="ZF44-36A" & plot!="ZF44-51B" & plot!="ZF44-71B")
shi <- droplevels(shi) 
rownames(shi) <- shi$pt

# empty species?
as.data.frame(colSums(shield[,3:10])) # Poba is absent

shi1 <- subset(shi, select=-Poba)
rownames(shi1) <- shi1$pt  
dim(shi1)

pcos <- cmdscale(vegdist(shi1[,3:9], method="bray"), eig=T) 

barplot(pcos$eig)
pcos$eig[1] / sum(abs(pcos$eig)) 
pcos$eig[2] / sum(abs(pcos$eig)) 

# site plots
plot(pcos$points)
plot(pcos$points, type="n")
text(pcos$points,labels=rownames(shi), cex=0.7)

sites <- as.data.frame(pcos$points)
sites$pt <- rownames(sites)
togs <- inner_join(sites, shi, by="pt")
togas <- subset(togs, select=c(plot, pre.post, pt, V1, V2)) ### PCoA output for shield

# species scores
sppcos <- cor(shi1[,3:9], pcos$points)  # species scores
sppcos <- as.data.frame(sppcos)
sppcos$species <- rownames(sppcos)


#### Make change graphs (Fig. 1)
library(tidyverse)
citation("tidyverse")
library(egg)
citation("egg")
library(ggrepel)
citation("ggrepel")

# First, figure out which plots moved which direction along the first axis for colour coding for plotting
# Rearrange dataframe:
plain1 <- togap %>%
  dplyr::select(plot, pre.post, V1) %>%
  spread(key=pre.post, value=V1) %>% # first axis = black spruce to jack pine
  rename("axis1.pre"="pre.prop", "axis1.post"="post.prop")

# Do post minus pre scores:
# This means that a positive value indicates a move away from black spruce
# A negative value indicates a move towards more black spruce in plot
# Low values indicate little change 

plain1$change <- plain1$axis1.post - plain1$axis1.pre

# How many moved positive along the first axis (away from black spruce)
plain1$ch <- ifelse(plain1$change>0, "away.pima", "same")
plain1$ch <- ifelse(plain1$change<0, "to.pima", as.character(plain1$ch))
table(plain1$ch)
p1a <- dplyr::select(plain1, plot, ch)

p1b <- full_join(togap, p1a, by="plot") # this contains the modelled changes along axis 1

pp3 <- arrange(p1b, pt) # order for plotting
pl <- ggplot(pp3, aes(x=V1, y=V2), group=plot) +
  geom_path(arrow=arrow(length = unit(0.2, "cm")), aes(group=plot, colour=ch)) +
  scale_colour_manual(values=c("#fdae61", "#d7191c", "#2c7bb6"), labels=c("Away from black spruce (98)", "No change (4)", "Towards black spruce (18)")) +
  labs(colour = "Pre vs. post-fire") +
  xlab("Axis 1 (50%)") +
  ylab("Axis 2 (17%)") +
  xlim(-0.6, 0.75) +
  ylim(-0.4, 1) +
  theme_bw() +
  theme(text = element_text(size=12)) +
  annotate("text", x=-0.6, y=1, label="(a)", size=4) +
  ggtitle("Plains")  

# First, figure out which plots moved which direction along the first axis for colour coding for plotting
# Rearrange dataframe:
shield1 <- togas %>%
  dplyr::select(plot, pre.post, V1) %>%
  spread(key=pre.post, value=V1) %>% # first axis = black spruce to birch
  rename("axis1.pre"="pre.prop", "axis1.post"="post.prop")

shield1$change <- shield1$axis1.post - shield1$axis1.pre

# How many moved positive along the first axis (away from black spruce)
shield1$ch <- ifelse(shield1$change>0, "away.pima", "same")
shield1$ch <- ifelse(shield1$change<0, "to.pima", as.character(shield1$ch))
table(shield1$ch) 
s1a <- dplyr::select(shield1, plot, ch)

s1b <- full_join(togas, s1a, by="plot") # this contains the modelled changes along axis 1

sp3 <- arrange(s1b, pt) # order for plotting
sh <- ggplot(sp3, aes(x=V1, y=V2), group=plot) +
  geom_path(arrow=arrow(length = unit(0.2, "cm")), aes(group=plot, colour=ch)) +
  scale_colour_manual(values=c("#fdae61", "#d7191c", "#2c7bb6"), labels=c("Away from black spruce (54)", "No change (12)", "Towards black spruce (13)")) +
  labs(colour = "Pre vs. post-fire") +
  xlab("Axis 1 (59%)") +
  ylab("Axis 2 (18%)") +
  xlim(-0.5, 1) +
  ylim(-0.4, 1) +
  theme_bw() +
  theme(text = element_text(size=12)) +
  annotate("text", x=-0.5, y=1, label="(b)", size=4) +
  ggtitle("Shield") 

grid.arrange(grobs = lapply(
  list(pl, sh),
  set_panel_size,
  width = unit(6.4, "cm"),
  height = unit(6.4, "cm")
), ncol=1) 


## Species scores on PCoA - Fig. S4
pl.spa <- ggplot(sppcop, aes(x=V1, y=V2)) +
  geom_point(size=2) +
  geom_text_repel(aes(label=species), size=4) + 
  theme_bw() +
  xlab("Axis 1") +
  ylab("Axis 2") +
  annotate("text", x=-0.9, y=1, label= "(a)", size=4) +
  geom_hline(yintercept=0, linetype="dashed") +
  geom_vline(xintercept=0, linetype="dashed") +
  theme(text = element_text(size=12)) +
  theme(axis.text.x=element_text(size=12, colour="black"), axis.text.y=element_text(size=12, colour="black"))

sh.spa <- ggplot(sppcos, aes(x=V1, y=V2)) +
  geom_point(size=2) +
  geom_text_repel(aes(label=species), size=4) + 
  theme_bw() +
  xlab("Axis 1") +
  ylab("Axis 2") +
  annotate("text", x=-0.9, y=0.95, label= "(b)", size=4)+
  geom_hline(yintercept=0, linetype="dashed") +
  geom_vline(xintercept=0, linetype="dashed") +
  theme(text = element_text(size=12)) +
  theme(axis.text.x=element_text(size=12, colour="black"), axis.text.y=element_text(size=12, colour="black"))

grid.arrange(grobs = lapply(
  list(pl.spa, sh.spa),
  set_panel_size,
  width = unit(7, "cm"),
  height = unit(7, "cm")
), ncol=2)


################################################################
### Modelling change in composition in ordination space ####
################################################################

library(tidyverse)
citation("tidyverse")
library(ggeffects)
citation("ggeffects")

# get predictors
vars <- read.table("NWT_2014 burns.csv", header=T, sep=",")
varsa <- na.omit(vars)

### PLAINS
plain1 <- togap %>% # from ordination in 2B
  dplyr::select(plot, pre.post, V1) %>%
  spread(key=pre.post, value=V1) %>% # first axis = black spruce to jack pine
  rename("axis1.pre"="pre.prop", "axis1.post"="post.prop")

plain2 <- togap %>%
  dplyr::select(plot, pre.post, V2) %>%
  spread(key=pre.post, value=V2) %>% # first axis = black spruce to jack pine
  rename("axis2.pre"="pre.prop", "axis2.post"="post.prop")

p12 <- inner_join(plain1, plain2)

# Do post minus pre scores:
# This means that a positive value indicates a move away from black spruce
# A negative value indicates a move towards black spruce
# Low values indicate little change 

#plain1$change <- plain1$post.prop - plain1$pre.prop
p12$change1 <- p12$axis1.post - p12$axis1.pre
p12$change2 <- p12$axis2.post - p12$axis2.pre

plai1 <- inner_join(p12, varsa, by="plot")
dim(plai1) 

hist(plai1$change1)
# How many moved positive along the axis (away from black spruce)
plai1$ch <- ifelse(plai1$change1 <=0, "neg", "pos")
table(plai1$ch)

# Standardise variables
plai1$org.adj.st <- (plai1$plot.org.adj - mean(plai1$plot.org.adj)) / sd(plai1$plot.org.adj)
plai1$min.st <- (plai1$mineral - mean(plai1$mineral)) / sd(plai1$mineral)
plai1$can.st <- (plai1$canopy.consump - mean(plai1$canopy.consump)) / sd(plai1$canopy.consump)
plai1$age.st <- (plai1$age - mean(plai1$age)) / sd(plai1$age)
plai1$pima.st <- (plai1$pima.prop - mean(plai1$pima.prop)) / sd(plai1$pima.prop)
plai1$dob.st <- (plai1$DOB_LB - mean(plai1$DOB_LB)) / sd(plai1$DOB_LB)
plai1$piba.pa <- ifelse(plai1$piba.prop>0, 1, 0)
plai1$pre1.st <- (plai1$axis1.pre - mean(plai1$axis1.pre)) / sd(plai1$axis1.pre)
plai1$pre2.st <- (plai1$axis2.pre - mean(plai1$axis2.pre)) / sd(plai1$axis2.pre)

summary(morg <- lm(change1 ~ min.st + org.adj.st + can.st + age.st + pre1.st + pre2.st, data=plai1))

# predictions from models
pl.pre <- ggpredict(morg, terms="pre1.st")
pl.pre <- rename(pl.pre, "prefire.ax1"="x")

pl.org <- ggpredict(morg, terms="org.adj.st")
pl.org <- rename(pl.org, "org.adj.st"="x")

pl.age <- ggpredict(morg, terms="age.st")
pl.age <- rename(pl.age, "age"="x")


### SHIELD

shield1 <- togas %>%
  dplyr::select(plot, pre.post, V1) %>%
  spread(key=pre.post, value=V1) %>% # first axis = black spruce to jack pine
  rename("axis1.pre"="pre.prop", "axis1.post"="post.prop")

shield2 <- togas %>%
  dplyr::select(plot, pre.post, V2) %>%
  spread(key=pre.post, value=V2) %>% # first axis = black spruce to jack pine
  rename("axis2.pre"="pre.prop", "axis2.post"="post.prop")

p12 <- inner_join(shield1, shield2)

# Do post minus pre scores:
# This means that a positive value indicates a move away from black spruce
# A negative value indicates a move towards black spruce
# Low values indicate little change 

#plain1$change <- plain1$post.prop - plain1$pre.prop
p12$change1 <- p12$axis1.post - p12$axis1.pre
p12$change2 <- p12$axis2.post - p12$axis2.pre

shie1 <- inner_join(p12, varsa, by="plot")

hist(shie1$change1)
# How many moved positive along the axis (towards jack pine)
shie1$ch <- ifelse(shie1$change1 <=0, "neg", "pos")
table(shie1$ch)

shie1$org.adj.st <- (shie1$plot.org.adj - mean(shie1$plot.org.adj)) / sd(shie1$plot.org.adj)
shie1$min.st <- (shie1$mineral - mean(shie1$mineral)) / sd(shie1$mineral)
shie1$can.st <- (shie1$canopy.consump - mean(shie1$canopy.consump)) / sd(shie1$canopy.consump)
shie1$age.st <- (shie1$age - mean(shie1$age)) / sd(shie1$age)
shie1$piba.st <- (shie1$piba.prop - mean(shie1$piba.prop)) / sd(shie1$piba.prop)
shie1$dob.st <- (shie1$DOB_LB - mean(shie1$DOB_LB)) / sd(shie1$DOB_LB)
shie1$pre1.st <- (shie1$axis1.pre - mean(shie1$axis1.pre)) / sd(shie1$axis1.pre)
shie1$pre2.st <- (shie1$axis2.pre - mean(shie1$axis2.pre)) / sd(shie1$axis2.pre)

summary(morg <- lm(change1 ~ min.st + org.adj.st + can.st + age.st + pre1.st + pre2.st, data=shie1))
par(mfrow=c(2,2))
plot(morg)

# predictions from models
sh.org <- ggpredict(morg, terms="org.adj.st")
sh.org <- rename(sh.org, "org.adj.st"="x")

sh.pre <- ggpredict(morg, terms="pre1.st")
sh.pre <- rename(sh.pre, "prefire.ax1"="x")

sh.age <- ggpredict(morg, terms="age.st")
sh.age <- rename(sh.age, "age"="x")


a <- ggplot(pl.pre, aes(prefire.ax1, predicted)) +
  geom_point(data = plai1, aes(pre1.st, change1)) +
  geom_line() +
  geom_ribbon(aes(ymin = predicted - std.error, ymax = predicted + std.error), alpha = 0.3) +
  theme_bw() +
  ylim(-0.6, 1.2) +
  #xlim(-2.5,2.5) +
  xlab("Pre-fire axis 1 score") +
  ylab("Departure from black spruce") +
  annotate("text", x=-1, y=1.2, label= "(a)", size=4) +
  annotate("text", x=1, y=1.2, label="-0.19 (0.03); P<0.001", size=4) +
  theme(text = element_text(size=12)) +
  theme(axis.text.x=element_text(size=12, colour="black"), axis.text.y=element_text(size=12, colour="black")) +
  ggtitle("Plains")

b <- ggplot(sh.pre, aes(prefire.ax1, predicted)) +
  geom_point(data = shie1, aes(pre1.st, change1)) +
  geom_line() +
  geom_ribbon(aes(ymin = predicted - std.error, ymax = predicted + std.error), alpha = 0.3) +
  theme_bw() +
  xlab("Pre-fire axis 1 score") +
  ylim(-0.6, 1.2) +
  #xlim(-2.5,2.5) +
  ylab("") +
  annotate("text", x=-1, y=1.2, label= "(b)", size=4) +
  annotate("text", x=1.8, y=1.2, label="-0.20 (0.05); P<0.001", size=4) +
  theme(text = element_text(size=12)) +
  theme(axis.text.x=element_text(size=12, colour="black"), axis.text.y=element_text(size=12, colour="black")) +
  ggtitle("Shield")

c <- ggplot(pl.org, aes(org.adj.st, predicted)) +
  geom_point(data = plai1, aes(org.adj.st, change1)) +
  geom_line() +
  geom_ribbon(aes(ymin = predicted - std.error, ymax = predicted + std.error), alpha = 0.3) +
  theme_bw() +
  xlab("rSOL depth") +
  #ylim(-0.5, 1.2) +
  coord_cartesian(xlim=c(-2, 8), ylim=c(-0.6, 1.2)) +
  #xlim(-2.5,2.5) +
  ylab("Departure from black spruce") +
  annotate("text", x=-2, y=1.2, label= "(c)", size=4) +
  annotate("text", x=5, y=1.2, label="-0.08 (0.03); P=0.006", size=4) +
  theme(axis.text.x=element_text(size=12, colour="black"), axis.text.y=element_text(size=12, colour="black")) +
  theme(text = element_text(size=12))

d <- ggplot(sh.org, aes(org.adj.st, predicted)) +
  geom_point(data = shie1, aes(org.adj.st, change1)) +
  geom_line() +
  geom_ribbon(aes(ymin = predicted - std.error, ymax = predicted + std.error), alpha = 0.3) +
  theme_bw() +
  xlab("rSOL depth") +
  ylim(-0.6, 1.2) +
  #xlim(-2.5,2.5) +
  ylab("") +
  annotate("text", x=-1, y=1.2, label= "(d)", size=4) +
  annotate("text", x=1.4, y=1.2, label="-0.14 (0.04); P=0.002", size=4) +
  theme(axis.text.x=element_text(size=12, colour="black"), axis.text.y=element_text(size=12, colour="black")) +
  theme(text = element_text(size=12))


e <- ggplot(pl.age, aes(age, predicted)) +
  geom_point(data = plai1, aes(age.st, change1)) +
  geom_line(linetype="dashed") +
  #geom_ribbon(aes(ymin = predicted - std.error, ymax = predicted + std.error), alpha = 0.3) +
  theme_bw() +
  xlab("Stand age") +
  ylim(-0.6, 1.2) +
  #xlim(-2.5,2.5) +
  ylab("Departure from black spruce") +
  annotate("text", x=-2, y=1.2, label= "(e)", size=4) +
  annotate("text", x=1.8, y=1.2, label="-0.05 (0.03); P=0.080", size=4) +
  theme(axis.text.x=element_text(size=12, colour="black"), axis.text.y=element_text(size=12, colour="black")) +
  theme(text = element_text(size=12))

f <- ggplot(sh.age, aes(age, predicted)) +
  geom_point(data = shie1, aes(age.st, change1)) +
  geom_line() +
  geom_ribbon(aes(ymin = predicted - std.error, ymax = predicted + std.error), alpha = 0.3) +
  theme_bw() +
  xlab("Stand age") +
  ylim(-0.6, 1.2) +
  #xlim(-2.5,2.5) +
  ylab("") +
  annotate("text", x=-2.3, y=1.2, label= "(f)", size=4) +
  annotate("text", x=0.9, y=1.2, label="-0.12 (0.04); P=0.005", size=4) +
  theme(axis.text.x=element_text(size=12, colour="black"), axis.text.y=element_text(size=12, colour="black")) +
  theme(text = element_text(size=12))

grid.arrange(grobs = lapply(
  list(a, b, c, d, e, f),
  set_panel_size,
  width = unit(6, "cm"),
  height = unit(6, "cm")
), ncol=2)


#################################################################################################################################################################

##################################################################################
### MODEL LOOKING CHANGES IN PROPORTIONS IN SEEDLING SPECIES PRE AND POST-FIRE ###
##################################################################################

library(tidyverse)
library(ggeffects)

# get predictors
vars <- read.table("NWT_2014 burns.csv", header=T, sep=",")
varsa <- na.omit(vars)

## plot-level 
#met <- read.table("Plot level seedlings_2018-11-21.csv", header=T, sep=",") # proportions calculated based on per m2 for seedlings
met <- read.table("Plot level seedlings_with NAs_sub.csv", header=T, sep=",")
met1 <- filter(met, e.date!="plains-August-2018")
met1$seedlingsr <- round(met1$seedlings) # make seedling counts whole numbers so they work in the binomial models
met1$tot.postr <- round(met1$tot.post)

tog <- inner_join(met1, varsa, by=c("plot", "ecoregion"))


### PLAINS

# Black spruce only, remove plots with no seedlings
bsp <- tog %>%
  filter(species=="Pima" & ecoregion=="plains") %>%
  filter(tot.post>0) %>% # remove plots that had zero seedlings, n=115
  filter(post.prop>0) # Jill suggested omitting plots that had no black spruce seedlings, n=91
dim(bsp) 

par(mfrow=c(2,2))
hist(bsp$pre.prop)
hist(bsp$post.prop)

summary(bsp$pre.prop)
summary(bsp$post.prop)

bsp %>%
  filter(pre.prop==0) %>%
  select(plot, plot.org.adj, post.prop, mineral)

bsp %>%
  filter(post.prop==0) %>%
  select(plot)

# Standardise variables
bsp$org.adj.st <- (bsp$plot.org.adj - mean(bsp$plot.org.adj)) / sd(bsp$plot.org.adj)
bsp$min.st <- (bsp$mineral - mean(bsp$mineral)) / sd(bsp$mineral)
bsp$can.st <- (bsp$canopy.consump - mean(bsp$canopy.consump)) / sd(bsp$canopy.consump)
bsp$age.st <- (bsp$age - mean(bsp$age)) / sd(bsp$age)
bsp$dob.st <- (bsp$DOB_LB - mean(bsp$DOB_LB)) / sd(bsp$DOB_LB)
bsp$pre.st <- (bsp$pre.prop - mean(bsp$pre.prop)) / sd(bsp$pre.prop)


summary(m2 <- glm(cbind(seedlingsr, tot.postr) ~ min.st + org.adj.st + can.st + age.st + pre.st, family="binomial", data=bsp)) # with whole numbers for seedlings


### SHIELD

# Black spruce only, remove plots with no seedlings
bss <- tog %>%
  filter(species=="Pima" & ecoregion=="shield") %>%
  filter(tot.post>0) %>% # remove plots that had zero seedlings, n=77
  filter(post.prop>0) # Jill suggested omitting plots that had no black spruce seedlings, n=91
dim(bss) 

par(mfrow=c(2,2))
hist(bss$pre.prop)
hist(bss$post.prop)

summary(bss$pre.prop)
summary(bss$post.prop)

bss %>%
  filter(pre.prop==0) %>%
  select(plot, plot.org.adj, post.prop, mineral)

bss %>%
  filter(post.prop==0) %>%
  select(plot, pre.prop, plot.org.adj, mineral)

# Standardise variables
bss$org.adj.st <- (bss$plot.org.adj - mean(bss$plot.org.adj)) / sd(bss$plot.org.adj)
bss$min.st <- (bss$mineral - mean(bss$mineral)) / sd(bss$mineral)
bss$can.st <- (bss$canopy.consump - mean(bss$canopy.consump)) / sd(bss$canopy.consump)
bss$age.st <- (bss$age - mean(bss$age)) / sd(bss$age)
bss$dob.st <- (bss$DOB_LB - mean(bss$DOB_LB)) / sd(bss$DOB_LB)
bss$pre.st <- (bss$pre.prop - mean(bss$pre.prop)) / sd(bss$pre.prop)

summary(m2 <- glm(cbind(seedlingsr, tot.postr) ~ min.st + org.adj.st + can.st + age.st + pre.st, family="binomial", data=bss)) # with whole numbers for seedlings

###################################################################################################################


#################################################################################
## natural regeneration seedling densities, zero-inflated models ####
#################################################################################

library(ggeffects)
citation("ggeffects")
library(tidyverse)
citation("tidyverse")
library(glmmTMB)
citation("glmmTMB")
library(DHARMa)
citation("DHARMa")

dat1 <- read.table("All quadrat and plot data combined_sub.csv", header=T, sep=",")
dat <- filter(dat1, plot!="LL-1" & plot!="LL-2") # don't have date of burn for these (or age for LL-1)

summary(dat) 

### PLAINS
plain <- filter(dat, ecoregion=="plains")
plain <- droplevels(plain)
distinct(plain, plot) # 133

plain$min.st <- (plain$mineral.cov - mean(plain$mineral.cov)) / sd(plain$mineral.cov)
plain$org.st <- (plain$quad.org.adj - mean(plain$quad.org.adj)) / sd(plain$quad.org.adj)
plain$can.st <- (plain$canopy.consump - mean(plain$canopy.consump)) / sd(plain$canopy.consump)
plain$pima.st <- (plain$pima.prop - mean(plain$pima.prop)) / sd(plain$pima.prop)
plain$age.st <- (plain$age - mean(plain$age)) / sd(plain$age)
plain$piba.st <- (plain$piba.prop - mean(plain$piba.prop)) / sd(plain$piba.prop)


## PIMA - black spruce
hist(plain$Pima)
summary(plain$Pima)

# How many zeros
sum(plain$Pima==0) 
dim(plain)  

summary(mpma <- glmmTMB(Pima ~ min.st + org.st + pima.st + can.st + (1|plot),
                        ziformula= ~min.st + org.st + pima.st + can.st + age.st + (1|plot),
                        data=plain, family=poisson))

# Diagnostics
sim.pma <- simulateResiduals(fittedModel = mpma, n = 250)
plot(sim.pma)

testZeroInflation(sim.pma)
testDispersion(sim.pma, "greater") # tests for overdispersion only

# Model predictions
pima.org <- ggpredict(mpma, terms="org.st")


########################


## PIBA - jack pine

# How many zeros
sum(plain$Piba==0) 
dim(plain)  

# summary(mpba <- glmmTMB(Piba ~ min.st + org.st + piba.st + can.st + (1|plot),
#                         ziformula= ~min.st + org.st + piba.st + can.st + age.st,
#                         data=plain, family=poisson))

## remove 2 outliers for having undue leverage
plain %>%
  filter(Piba>200) %>%
  distinct(quadrat, Piba)
pb <- filter(plain, Piba<200)

summary(pb$Piba)

# How many zeros
sum(pb$Piba==0) 
dim(pb)  

pb$min.st <- (pb$mineral.cov - mean(pb$mineral.cov)) / sd(pb$mineral.cov)
pb$org.st <- (pb$quad.org.adj - mean(pb$quad.org.adj)) / sd(pb$quad.org.adj)
pb$can.st <- (pb$canopy.consump - mean(pb$canopy.consump)) / sd(pb$canopy.consump)
pb$piba.st <- (pb$piba.prop - mean(pb$piba.prop)) / sd(pb$piba.prop)
pb$age.st <- (pb$age - mean(pb$age)) / sd(pb$age)

summary(mpba <- glmmTMB(Piba ~ min.st + org.st + piba.st + can.st + (1|plot),
                        ziformula= ~min.st + org.st + piba.st + can.st + age.st,
                        data=pb, family=poisson))

# Diagnostics
sim.pba <- simulateResiduals(fittedModel = mpba, n = 250)
plot(sim.pba)
testZeroInflation(sim.pba)
testDispersion(sim.pba, "greater") # tests for overdispersion only

# Model predictions
piba1 <- ggpredict(mpba, terms=c("org.st", "piba.st", "can.st")) 
piba1 <- rename(piba1, "org"="x", "piba.prop"="group", "can"="facet") 

piba2 <- ggpredict(mpba, terms=c("piba.st", "can.st", "org.st")) 
piba2 <- rename(piba2, "piba.prop"="x", "can"="group", "org"="facet") 

piba3 <- ggpredict(mpba, terms=c("can.st", "org.st", "piba.st")) 
piba3 <- rename(piba3, "can"="x", "org"="group", "piba.prop"="facet") 


###############################################################

## POTR - trembling aspen
ggplot(plain, aes(Potr)) +
  geom_histogram()
summary(plain$Potr)

# summary(mpta <- glmmTMB(Potr ~ min.st + org.st + (1|plot),
#                         ziformula= ~ min.st + org.st + (1|plot),
#                         data=plain, family=poisson))

## Outlier - remove due to undue leverage
plain %>%
  filter(Potr>150) %>%
  distinct(quadrat, Potr)

pt <- filter(plain, Potr<150)

ggplot(pt, aes(Potr)) +
  geom_histogram()
summary(pt$Potr)

pt$min.st <- (pt$mineral.cov - mean(pt$mineral.cov)) / sd(pt$mineral.cov)
pt$org.st <- (pt$quad.org.adj - mean(pt$quad.org.adj)) / sd(pt$quad.org.adj)

summary(mpta <- glmmTMB(Potr ~ min.st + org.st + (1|plot),
                        ziformula= ~ min.st + org.st + (1|plot),
                        data=pt, family=poisson))

# Diagnostics
sim.pta <- simulateResiduals(fittedModel = mpta, n = 250)
plot(sim.pta)
testZeroInflation(sim.pta)
testDispersion(sim.pta, "greater")

# Model predictions
potr1 <- ggpredict(mpba, terms=c("org.st", "min.st")) 
potr1 <- rename(potr1, "org"="x", "min"="group") 

potr2 <- ggpredict(mpta, terms=c("min.st", "org.st")) 
potr2 <- rename(potr2, "min"="x", "org"="group") 


## SHIELD
shield <- filter(dat, ecoregion=="shield")
shield <- droplevels(shield)
distinct(shield, plot) 

shield$min.st <- (shield$mineral.cov - mean(shield$mineral.cov)) / sd(shield$mineral.cov)
shield$org.st <- (shield$quad.org.adj - mean(shield$quad.org.adj)) / sd(shield$quad.org.adj)
shield$can.st <- (shield$canopy.consump - mean(shield$canopy.consump)) / sd(shield$canopy.consump)
shield$pima.st <- (shield$pima.prop - mean(shield$pima.prop)) / sd(shield$pima.prop)
shield$age.st <- (shield$age - mean(shield$age)) / sd(shield$age)
shield$piba.st <- (shield$piba.prop - mean(shield$piba.prop)) / sd(shield$piba.prop)


## PIMA - black spruce
hist(shield$Pima)
summary(shield$Pima)

# How many zeros
sum(shield$Pima==0) 
dim(shield)  
274/430


summary(mpma <- glmmTMB(Pima ~ min.st + org.st + pima.st + can.st + (1|plot),
                        ziformula= ~min.st + org.st + pima.st + can.st + age.st + (1|plot),
                        data=shield, family=poisson))


# Diagnostics
sim.pma <- simulateResiduals(fittedModel = mpma, n = 250)
plot(sim.pma)

testZeroInflation(sim.pma)
testDispersion(sim.pma, "greater") # tests for overdispersion only

# Model predictions
pima.pm <- ggpredict(mpma, terms="pima.st")  


####################################

## PIBA - jack pine
hist(shield$Piba)
summary(shield$Piba)

# How many zeros
sum(shield$Piba==0) 
dim(shield)  

summary(mpba <- glmmTMB(Piba ~ min.st + org.st + piba.st + can.st + (1|plot),
                        ziformula= ~min.st + org.st + piba.st + can.st + age.st + (1|plot),
                        data=shield, family=poisson))


# Diagnostics
sim.pba <- simulateResiduals(fittedModel = mpba, n = 250)
plot(sim.pba)

testZeroInflation(sim.pba)
testDispersion(sim.pba, "greater") # tests for overdispersion only

# Model predictions
piba.pb <- ggpredict(mpba, terms="piba.st") 
piba.pb <- rename(piba.pb, "piba.prop"="x") 


####################################

## BENE - birch
hist(shield$Bene)
summary(shield$Bene)

# How many zeros
sum(shield$Bene==0) 
dim(shield)  
300/430

summary(mbna <- glmmTMB(Bene ~ min.st + org.st + (1|plot),
                        ziformula= ~min.st + org.st,
                        data=shield, family=poisson))

# Diagnostics
sim.bna <- simulateResiduals(fittedModel = mbna, n = 250)
plot(sim.bna)

testZeroInflation(sim.bna)
testDispersion(sim.bna, "greater") # tests for overdispersion only

# Model predictions
bna <- ggpredict(mbna, terms="min.st") 
bna <- rename(bna, "min"="x") 


### EFFECT SIZE GRAPHS FOR NATURAL REGENERATION - Fig. 3

library(tidyverse)
library(egg)

psa <- read.table("Densities_Model coefficients_natural_sub.csv", header=T, sep=",")

psc <- filter(psa, model=="conditional")
distinct(psc, predictor)
psc$predictor <- recode(psc$predictor, "min.st" =  "         Mineral cover") # spacing is to help plot alignment with different labels
psc$predictor <- recode(psc$predictor, "org.st" =  "rSOL")
psc$predictor <- recode(psc$predictor, "pima.st" = "Prefire black spruce")
psc$predictor <- recode(psc$predictor, "can.st" =  "Canopy combustion")
psc$predictor <- recode(psc$predictor, "piba.st" = "Prefire jack pine")

# make significant effects different colour
psc$pdec <- format(round(psc$p.adjust, 3))
psc$signif <- ifelse(psc$pdec<0.05, "a", "b") # for line type - assigned by alphabetical order
psc$sig <- ifelse(psc$pdec<0.05 & psc$Estimate>0, "pos", "ns") # for colours
psc$sig <- ifelse(psc$pdec<0.05 & psc$Estimate<0, "neg", as.character(psc$sig))

# Plains
pm <- filter(psc, species=="pima" & predictor!="(Intercept)" & ecozone=="plains")
pm$pred <- ordered(pm$predictor, c("Canopy combustion", "Prefire black spruce", "         Mineral cover", "rSOL"))
pm.plot <- ggplot(pm, aes(pred, Estimate)) +
  geom_point() +
  geom_errorbar(aes(ymin=Estimate - 2*std.error, ymax=Estimate + 2*std.error, linetype=signif), width=0.1) +
  theme_bw() +
  xlab("") +
  ylab("") +
  ylim(-1, 1.5) +
  coord_flip() +
  geom_hline(yintercept=0, linetype="dashed") +
  theme(text = element_text(size=12)) +
  geom_label(aes(x=4.4, y=-0.4, label="(a) Black spruce"), fill = "white", label.size = NA, size=4) +
  theme(axis.text.x=element_text(size=12, colour="black"), axis.text.y=element_text(size=12, colour="black")) +
  theme(legend.position="none") +
  ggtitle("Plains")

pb <- filter(psc, species=="piba" & predictor!="(Intercept)" & ecozone=="plains")
pb$pred <- ordered(pb$predictor, c("Canopy combustion", "Prefire jack pine", "         Mineral cover", "rSOL", "Exclosure", "Seeded"))
pb.plot <- ggplot(pb, aes(pred, Estimate)) +
  geom_point() +
  geom_errorbar(aes(ymin=Estimate - 2*std.error, ymax=Estimate + 2*std.error, linetype=signif), width=0.1) +
  theme_bw() +
  xlab("") +
  ylab("") +
  ylim(-1, 1.5) +
  coord_flip() +
  geom_hline(yintercept=0, linetype="dashed") +
  theme(text = element_text(size=12)) +
  geom_label(aes(x=4.4, y=-0.6, label="(c) Jack pine"), fill = "white", label.size = NA, size=4) +
  theme(axis.text.x=element_text(size=12, colour="black"), axis.text.y=element_text(size=12, colour="black")) +
  theme(legend.position="none")
# Note: canopy combustion looks significant but is not when p-value is adjusted

pt <- filter(psc, species=="potr" & predictor!="(Intercept)" & ecozone=="plains")
pt$pred <- ordered(pt$predictor, c("         Mineral cover", "rSOL"))
pt.plot <- ggplot(pt, aes(pred, Estimate)) +
  geom_point() +
  geom_errorbar(aes(ymin=Estimate - 2*std.error, ymax=Estimate + 2*std.error, linetype=signif), width=0.1) +
  theme_bw() +
  xlab("") +
  ylab("Effect size (? 2 SE)") +
  ylim(-1, 1.5) +
  coord_flip() +
  geom_hline(yintercept=0, linetype="dashed") +
  theme(text = element_text(size=12)) +
  geom_label(aes(x=2.5, y=-0.3, label="(e) Aspen"), fill = "white", label.size = NA, size=4) +
  theme(axis.text.x=element_text(size=12, colour="black"), axis.text.y=element_text(size=12, colour="black")) +
  theme(legend.position="none")

# Shield
pms <- filter(psc, species=="pima" & predictor!="(Intercept)" & ecozone=="shield")
pms$pred <- ordered(pms$predictor, c("Canopy combustion", "Prefire black spruce", "         Mineral cover", "rSOL"))
pms.plot <- ggplot(pms, aes(pred, Estimate)) +
  geom_point() +
  geom_errorbar(aes(ymin=Estimate - 2*std.error, ymax=Estimate + 2*std.error, linetype=signif), width=0.1) +
  scale_linetype_manual(values=c("dotted")) +
  theme_bw() +
  xlab("") +
  ylab("") +
  ylim(-2, 2.5) +
  coord_flip() +
  geom_hline(yintercept=0, linetype="dashed") +
  theme(text = element_text(size=12)) +
  geom_label(aes(x=4.4, y=-1, label="(b) Black spruce"), fill = "white", label.size = NA, size=4) +
  theme(legend.position="none") +
  theme(axis.text.x=element_text(size=12, colour="black"), axis.text.y=element_blank()) +
  ggtitle("Shield")

pbs <- filter(psc, species=="piba" & predictor!="(Intercept)" & ecozone=="shield")
pbs$pred <- ordered(pbs$predictor, c("Canopy combustion", "Prefire jack pine", "         Mineral cover", "rSOL"))
pbs.plot <- ggplot(pbs, aes(pred, Estimate)) +
  geom_point() +
  geom_errorbar(aes(ymin=Estimate - 2*std.error, ymax=Estimate + 2*std.error, linetype=signif), width=0.1) +
  theme_bw() +
  xlab("") +
  ylab("") +
  ylim(-2, 2.5) +
  coord_flip() +
  geom_hline(yintercept=0, linetype="dashed") +
  theme(text = element_text(size=12)) +
  geom_label(aes(x=4.4, y=-1.2, label = "(d) Jack pine"), fill = "white", label.size = NA, size=4) +
  theme(axis.text.x=element_text(size=12, colour="black"), axis.text.y=element_blank()) +
  theme(legend.position="none")

bn <- filter(psc, species=="bene" & predictor!="(Intercept)" & ecozone=="shield")
bn$pred <- ordered(bn$predictor, c("         Mineral cover", "rSOL"))
bn.plot <- ggplot(bn, aes(pred, Estimate)) +
  geom_point() +
  geom_errorbar(aes(ymin=Estimate - 2*std.error, ymax=Estimate + 2*std.error, linetype=signif), width=0.1) +
  theme_bw() +
  xlab("") +
  ylab("Effect size (? 2 SE)") +
  ylim(-2, 2.5) +
  coord_flip() +
  geom_hline(yintercept=0, linetype="dashed") +
  theme(text = element_text(size=12)) +
  geom_label(aes(x=2.5, y=-1.5, label = "(f) Birch"), fill = "white", label.size = NA, size=4) +
  theme(axis.text.x=element_text(size=12, colour="black"), axis.text.y=element_blank()) +
  theme(legend.position="none")

grid.arrange(grobs = lapply(
  list(pm.plot, pms.plot, 
       pb.plot, pbs.plot, 
       pt.plot, bn.plot),
  set_panel_size,
  width = unit(3.5, "cm"),
  height = unit(3.5, "cm")
), ncol=2)

ggsave("Natural effect sizes.jpg", natural)


#####################################################################################################################
### Dominance changes ###

dat <- read.table("Plot level seedlings_with NAs_sub.csv", header=T, sep=",") # proportions calculated based on per m2 for seedlings.

dat1 <- separate(dat, plot, into=c("burn", "site.no"), remove=F)
dat2 <- filter(dat1, e.date!="plains-August-2018") 

# keep only the species that were there either pre or post
toga <- filter(dat2, pre.dens>0 | seedlings>0)

## Calculate changes in dominance
# Where dominance is 50%
toga$pre.dom <- ifelse(toga$pre.prop>0.5, "dom", "not.dom")
toga$post.dom <- ifelse(toga$post.prop>0.5, "dom", "not.dom")

toga$dom.change <- ifelse(toga$pre.dom=="not.dom" & toga$post.dom=="dom", "Became_dominant", "ff")
toga$dom.change <- ifelse(toga$pre.dom=="dom" & toga$post.dom=="dom", "Still_dominant", as.character(toga$dom.change))
toga$dom.change <- ifelse(toga$pre.dom=="dom" & toga$post.dom=="not.dom", "Lost_dominance", as.character(toga$dom.change))
toga$dom.change <- ifelse(toga$pre.dom=="not.dom" & toga$post.dom=="not.dom", "Still_not_dominant", as.character(toga$dom.change))
filter(toga, dom.change=="ff") # all are categorised

# omit species that couldn't be identified as seedlings because this might sway results
togb <- filter(toga, species=="Bene" | species=="Lala" | species=="Piba" | species=="Pima" | species=="Potr")
togb <- droplevels(togb)

## PLAINS
plains <- filter(togb, ecoregion=="plains")
plains <- droplevels(plains)
levels(as.factor(plains$plot))
chisq.test(table(plains$species, plains$dom.change), simulate.p.value=T)

p.pima <- plains %>%
  filter(species=="Pima" & pre.dom=="dom")
  #filter(species=="Pima" & pre.dom=="not.dom")
dim(p.pima) # dominant at 86 plots pre-fire
table(p.pima$dom.change)
#Lost_dominance Still_dominant 
# 57             29 

p.piba <- plains %>%
  #filter(species=="Piba" & pre.dom=="dom")
filter(species=="Piba" & pre.dom=="not.dom")
dim(p.piba) # dominant at 22 plots pre-fire
table(p.piba$dom.change)

p.potr <- plains %>%
  filter(species=="Potr" & pre.dom=="not.dom")
dim(p.potr) # dominant at 63 plots pre-fire
table(p.potr$dom.change)


## SHIELD
shield <- filter(togb, ecoregion=="shield")
shield <- droplevels(shield)
levels(as.factor(shield$plot))
chisq.test(table(shield$species, shield$dom.change), simulate.p.value=T)

s.pima <- shield %>%
  filter(species=="Pima" & pre.dom=="dom")
dim(s.pima) # dominant at 63 plots pre-fire
table(s.pima$dom.change)
#Lost_dominance Still_dominant 
# 26             37 

s.piba <- shield %>%
  #filter(species=="Piba" & pre.dom=="dom")
filter(species=="Piba" & pre.dom=="not.dom")
dim(s.piba) # dominant at 63 plots pre-fire
table(s.piba$dom.change)

s.bene <- shield %>%
  #filter(species=="Piba" & pre.dom=="dom")
  filter(species=="Bene" & pre.dom=="not.dom")
dim(s.bene) # dominant at 63 plots pre-fire
table(s.bene$dom.change)
